# Supplementary material for: Sympathetic motor neuron dysfunction is a missing link in age-associated sympathetic overactivity
Source: eLife. 2024 Dec 3;12:RP91663. doi: 10.7554/eLife.91663 (PMC11614386; doi:10.7554/eLife.91663)
Supplement: Figure 6—source data 2. [file elife-91663-fig6-data2.zip]

Archive with 14 entries (12 files):
- FIGURE 6 WB SOURCE DATA 2/
- __MACOSX/._FIGURE 6 WB SOURCE DATA 2
- FIGURE 6 WB SOURCE DATA 2/.DS_Store
- __MACOSX/FIGURE 6 WB SOURCE DATA 2/._.DS_Store
- FIGURE 6 WB SOURCE DATA 2/RAW GELS/
- __MACOSX/FIGURE 6 WB SOURCE DATA 2/._RAW GELS
- FIGURE 6 WB SOURCE DATA 2/Analysis.pzfx
- __MACOSX/FIGURE 6 WB SOURCE DATA 2/._Analysis.pzfx
- FIGURE 6 WB SOURCE DATA 2/RAW GELS/KCNQ2 HRP 16bit.png
- __MACOSX/FIGURE 6 WB SOURCE DATA 2/RAW GELS/._KCNQ2 HRP 16bit.png
- FIGURE 6 WB SOURCE DATA 2/RAW GELS/TOTAL PROTEIN_16bit.png
- __MACOSX/FIGURE 6 WB SOURCE DATA 2/RAW GELS/._TOTAL PROTEIN_16bit.png
- FIGURE 6 WB SOURCE DATA 2/RAW GELS/TOTAL PROTEINB_8bit.png
- __MACOSX/FIGURE 6 WB SOURCE DATA 2/RAW GELS/._TOTAL PROTEINB_8bit.png
